# Supplementary material for: Multivariate and Geometric Morphometrics Reveal Morphological Variation Among Sinibotia Fish
Source: Biology (Basel). 2025 Sep 2;14(9):1177. doi: 10.3390/biology14091177 (PMC12467238; doi:10.3390/biology14091177)
Supplement: Supplementary file 1 [file biology-14-01177-s001.zip]

Archive with 1 entries (1 files):
- biology-3815941-SI.pdf
